# Supplementary material for: Host-Induced Gene Silencing of a G Protein α Subunit Gene CsGpa1 Involved in Pathogen Appressoria Formation and Virulence Improves Tobacco Resistance to Ciboria shiraiana
Source: J Fungi (Basel). 2021 Dec 8;7(12):1053. doi: 10.3390/jof7121053 (PMC8709418; doi:10.3390/jof7121053)
Supplement: Supplementary file 1 [file jof-07-01053-s001.zip]

Archive with 1 entries (1 files):
- jof-1472174-supplementary.pdf
